# Supplementary material for: Statins Induce Locomotion and Muscular Phenotypes in Drosophila melanogaster That Are Reminiscent of Human Myopathy: Evidence for the Role of the Chloride Channel Inhibition in the Muscular Phenotypes
Source: Cells. 2022 Nov 8;11(22):3528. doi: 10.3390/cells11223528 (PMC9688544; doi:10.3390/cells11223528)
Supplement: Supplementary file 1 [file cells-11-03528-s001.zip]

Archive with 1 entries (1 files):
- cells-1909014-supplementary.pdf
